# Supplementary material for: Phone It In: A Medical Student Primer on Telemedicine Consultation in Pediatrics
Source: MedEdPORTAL. 2021 Jan 7;17:11067. doi: 10.15766/mep_2374-8265.11067 (PMC7809927; doi:10.15766/mep_2374-8265.11067)
Supplement: Supplementary file 1 — Facilitator Guide.docxPhone It In Presentation.pptxSpeaker Notes.docxTelemedicine Cases.docxSession Evaluation.docx [file mep_2374-8265.11067-s001.zip]

Archive with 6 entries (6 files):
- _Educational_Summary_Report_11067.pdf
- A. Facilitator Guide.docx
- B. Phone It In Presentation.pptx
- C. Speaker Notes.docx
- D. Telemedicine Cases.docx
- E. Session Evaluation.docx
